# Supplementary material for: Simulation of potential habitat overlap between red deer (Cervus elaphus) and roe deer (Capreolus capreolus) in northeastern China
Source: PeerJ. 2016 Mar 21;4:e1756. doi: 10.7717/peerj.1756 (PMC4806631; doi:10.7717/peerj.1756)
Supplement: Supplemental Information 1 [file peerj-04-1756-s001.zip › Supplemental/Figure 4A.xlsx]

## Sheet: Red
因子类型	环境变量
地形	海拔	bio_1	variable	contribution
	坡度	bio_2	Distance to farmland	26.8
	坡向	bio_3	Distance to bush-grass land	14.6
	转换坡向	bio_4	Elevation	13.5
	地表粗糙度	bio_5	Distance to water source	12.2
	海拔标准差	bio_6	Distance to settlement	9.2
景观类型	距水源距离	bio_7	Standard deviation of elevation	4.5
	距农田距离	bio_8	Distance to management area	4.4
	距灌草地距离	bio_9	Forest stand type	4.3
	距针叶林距离	bio_10	Aspect	4.1
	距阔叶林距离	bio_11	Coverage of shrub-grass	2.6
	距混交林距离	bio_12	Distance to coniferous forest	1.2
植被特征	林型	bio_13	Land cover classes	1
	林龄	bio_14	Distance to mixed forest	0.6
	灌草盖度	bio_15	Slope	0.4
人类干扰	距居民点距离	bio_16	Forest age	0.3
	距大路距离	bio_17	Distance to road	0.2
	距小路距离	bio_18	Distance to broad-leaved forest	0.1
	距林改区距离	bio_19
