# Supplementary material for: Simulation of potential habitat overlap between red deer (Cervus elaphus) and roe deer (Capreolus capreolus) in northeastern China
Source: PeerJ. 2016 Mar 21;4:e1756. doi: 10.7717/peerj.1756 (PMC4806631; doi:10.7717/peerj.1756)
Supplement: Supplemental Information 1 [file peerj-04-1756-s001.zip › Supplemental/Figure 4B.xlsx]

## Sheet: Roe
variable	contribution
Distance to farmland	22.9
Distance to settlement	21.4
Elevation	11.6
Coverage of shrub-grass	8
Distance to water source	6.9
Distance to management area	4.8
Forest stand type	4.6
Aspect	3.5
Distance to mixed forest	3.3
Distance to bush-grass land	2.6
Distance to coniferous forest	2.6
Land cover classes	2.5
Standard deviation of elevation	2.3
Slope	1.5
Distance to road	0.6
Distance to broad-leaved forest	0.5
Forest age	0.4
