# Supplementary material for: Simulation of potential habitat overlap between red deer (Cervus elaphus) and roe deer (Capreolus capreolus) in northeastern China
Source: PeerJ. 2016 Mar 21;4:e1756. doi: 10.7717/peerj.1756 (PMC4806631; doi:10.7717/peerj.1756)
Supplement: Supplemental Information 1 [file peerj-04-1756-s001.zip › Supplemental/Figure 6.xlsx]

## Sheet: habitat type
	Broad-leaved forest	Mixed forest	Coniferous forest	Farmland	Bush-grass land	Human settlements	Others
2	40.5031	23.1027	9.413	21.2579	3.18658	1.19497	1.34
1	45.8466	22.1517	14.7456	12.3311	2.37761	1.07066	1.48
0	41.0618	20.3307	11.3524	20.9666	3.20317	1.45085	1.63
